# Supplementary material for: Calcification of the thoracic aorta on low-dose chest CT predicts severe COVID-19
Source: PLoS One. 2020 Dec 23;15(12):e0244267. doi: 10.1371/journal.pone.0244267 (PMC7757863; doi:10.1371/journal.pone.0244267)
Supplement: S1 Data — (CSV) [file pone.0244267.s001.csv]

Center	Patient age [years]	Patient sex [male = 1, female = 0]	Outcome	Hypertension	Antihypertensive medication	Type 2 diabetes or anti-diabetic medication	Hyperlipidemia	Lipid-lowering agents in medication	Active smoking habit	Prior cardiovascular event	Volume of AWC [mm³]	Volume of calcification at coeliac trunk [mm³]	Volume of aortic valve calcification [mm³]	Tube voltage [kV]
1	67	1	2	1	0	0	0	0	0	0	160.9	0	0	120
1	62	1	2	0	0	0	1	1	0	0	432.8	0	0	120
1	76	1	4	1	1	0	0	1	0	0	2838.4	118	0	120
1	42	0	1	0	0	0	0	0	0	0	0	0	0	120
1	37	0	1	0	0	0	0	0	0	0	0	0	0	120
1	54	1	2	0	0	0	0	0	0	0	0	not in VOI	0	120
1	76	0	1	1	1	0	0	0	0	0	7.5	0	0	120
1	56	1	2	0	0	0	0	0	0	0	0	0	0	120
1	70	1	1	0	0	0	0	0	0	0	0	0	0	120
1	59	0	4	1	0	0	0	0	0	0	70.9	0	0	120
1	44	1	1	0	0	0	0	0	0	0	79.7	not in VOI	0	120
1	36	1	2	0	0	0	0	0	0	0	0	0	0	120
1	31	1	1	0	0	0	0	0	0	0	0	0	0	120
1	51	0	1	0	0	0	0	0	0	0	0	0	0	120
1	29	0	2	1	1	0	0	0	0	0	0	0	0	120
1	46	0	2	0	0	0	0	0	0	0	0	0	0	120
1	49	1	2	0	0	0	0	0	0	0	19.8	not in VOI	0	120
1	49	1	3	1	0	0	0	0	0	0	566.2	0	0	120
1	36	1	1	0	0	0	0	0	0	0	0	not in VOI	0	120
1	57	0	2	1	1	0	0	0	0	0	0	101	0	120
1	52	1	1	0	0	0	0	0	0	0	9.5	not in VOI	0	120
1	58	0	1	1	0	0	0	0	0	0	0	0	0	120
1	56	1	2	0	0	0	1	0	0	0	0	0	0	120
1	31	0	1	1	1	0	0	0	0	0	0	0	0	120
1	64	0	3	0	1	1	0	1	0	0	131.6	0	105.9	120
1	65	1	5	1	1	1	0	0	0	0	1917.8	0	59.1	120
1	54	1	4	1	1	1	0	0	0	1	0	0	0	120
1	85	0	2	1	1	1	1	1	0	1	4718.8	477	891.8	120
1	59	0	4	1	1	1	0	0	0	1	5967.3	493	73.5	120
1	76	1	2	1	1	0	0	0	0	0	68.7	0	1.6	120
1	73	1	2	1	1	1	1	0	0	0	3831.4	not in VOI	565	120
1	92	1	5	1	1	0	1	1	0	1	18230	2359	2464.8	120
1	78	1	2	1	1	0	1	1	0	1	2280	275	395.1	120
1	68	0	3	1	1	1	1	1	0	0	2717	1904	152.4	120
1	66	0	2	0	0	0	1	1	1	0	6.1	not in VOI	81.3	120
1	76	1	4	1	1	0	0	1	0	0	9574.9	not in VOI	24.5	120
1	60	0	4	1	0	0	0	0	0	0	50.4	0	0	120
1	50	0	3	0	0	0	0	0	0	0	47.9	0	0	120
1	44	0	1	0	0	0	0	0	1	0	78.5	0	0	120
1	79	0	4	1	0	0	0	0	0	0	7969.8	0	441.1	120
1	62	0	4	1	1	1	0	0	0	0	14.7	0	0	120
1	88	0	5	1	1	0	1	1	0	1	17351.3	824	382.4	120
1	52	1	2	1	1	0	1	0	0	0	0	45	0	120
1	38	0	2	1	0	0	0	0	0	0	0	0	0	120
1	58	1	2	0	0	0	0	0	0	0	0	0	0	120
2	54	0	1	0	0	0	1	1	0	0	0	0	1.5	100
2	53	1	1	1	1	0	0	0	0	0	0	0	0	120
2	72	1	5	0	0	0	0	0	1	0	0	0	0	120
2	50	1	3	1	1	0	1	1	0	1	3	0	0	140
2	60	1	2	0	0	0	1	1	1	1	0	0	0	120
2	56	0	2	1	1	0	1	1	1	1	71.5	0	0	120
2	73	1	3	0	0	1	0	0	1	0	3907.1	72.8	946.3	110
2	27	0	3	1	1	0	1	1	1	1	0	0	0	120
2	63	0	2	1	1	0	1	1	0	1	23.2	0	0	130
2	39	0	2	1	1	0	1	1	1	1	0	0	0	120
2	62	1	4	1	1	1	1	1	0	1	15.3	13.4	4.6	120
2	76	0	4	0	0	0	0	0	0	0	1275	498.4	153.1	120
2	50	1	3	1	1	0	1	1	0	1	27.3	not in VOI	24.1	140
2	75	1	3	0	0	0	1	0	1	0	1249	7.3	48.9	100
2	76	1	4	0	0	1	1	0	1	0	547.8	0	0	120
2	52	1	3	0	0	0	1	0	0	0	68.5	0	0	120
2	80	0	3	0	0	1	1	0	1	0	224.6	0	53.4	120
2	77	1	5	0	0	0	1	0	0	0	4086.2	210	141.4	100
2	56	1	2	1	1	0	1	1	0	1	5.7	0	0	120
2	67	1	2	1	1	1	1	1	0	1	4745.8	397.8	296.3	120
2	86	1	5	1	1	1	1	1	1	1	1183.6	not in VOI	88.7	140
2	57	1	3	0	0	0	1	1	0	1	308.2	126.4	194.3	100
2	89	1	5	0	0	0	1	0	1	0	37135.6	3847.3	6631.9	120
2	67	1	3	0	0	1	0	0	1	1	1584.3	10.8	174.2	100
2	73	1	4	0	0	0	1	1	1	0	977.2	107.2	582.5	120
